# Supplementary material for: Nanocone-Shaped Carbon Nanotubes Field-Emitter Array Fabricated by Laser Ablation
Source: Nanomaterials (Basel). 2021 Nov 29;11(12):3244. doi: 10.3390/nano11123244 (PMC8707308; doi:10.3390/nano11123244)
Supplement: Supplementary file 1 [file nanomaterials-11-03244-s001.zip]

Archive with 1 entries (1 files):
- nanomaterials-1476019-supplementary.pdf
